# Supplementary material for: A New Dimeric Copper(II) Complex of Hexyl Bis(pyrazolyl)acetate Ligand as an Efficient Catalyst for Allylic Oxidations
Source: Molecules. 2021 Oct 16;26(20):6271. doi: 10.3390/molecules26206271 (PMC8541649; doi:10.3390/molecules26206271)
Supplement: Supplementary file 1 [file molecules-26-06271-s001.zip]

Archive with 1 entries (1 files):
- molecules-1406092-supplementary.pdf
